# Supplementary material for: HMGB1 Deficiency Occurs in a Broad Range of Human Cancers and Is Often Associated with Unfavorable Tumor Phenotype
Source: Diagnostics (Basel). 2025 Aug 6;15(15):1974. doi: 10.3390/diagnostics15151974 (PMC12346012; doi:10.3390/diagnostics15151974)
Supplement: Supplementary file 1 [file diagnostics-15-01974-s001.zip]

Archive with 3 entries (3 files):
- Suppl Figure S1_HMGB1.pdf
- Suppl Figure S2 HGMB1_R1_rs_hub.pdf
- Suppl Figure S3_HGMB1_R1.pdf
